# Supplementary material for: Comparing Reproductive Health Awareness, Nutrition, and Hygiene among Early and Late Adolescents from Marginalized Populations of India: A Community-Based Cross-Sectional Survey
Source: Healthcare (Basel). 2021 Aug 2;9(8):980. doi: 10.3390/healthcare9080980 (PMC8394421; doi:10.3390/healthcare9080980)
Supplement: Supplementary file 1 [file healthcare-09-00980-s001.zip]

Archive with 1 entries (1 files):
- healthcare-1272086-supplementary.pdf
